# Supplementary material for: Genome-wide identification and analyses of cotton high-affinity nitrate transporter 2 family genes and their responses to stress
Source: Front Plant Sci. 2023 Apr 5;14:1170048. doi: 10.3389/fpls.2023.1170048 (PMC10113457; doi:10.3389/fpls.2023.1170048)
Supplement: Supplementary file 3 [file Table_1.xls]

## Sheet: Table.S1
Table S1. The primers used for subcellular localization vector construction
Primer Name	Sequence
Loc-GhNRT2.A1-F	acgggggactcttgaccatggggATGGCTGAAAATGAAGGTTCCATG
Loc-GhNRT2.A1-R	tagaggtaccgagctccatgggAACATGGACCGGCGTAGAATTCGGC
Loc-GhNRT2.A3-F	acgggggactcttgaccatggggATGAGTGACATTGAGGGATCCCCA
Loc-GhNRT2.A3-R	tagaggtaccgagctccatgggAACATGGGAAGGGGTTGTATTAG
Loc-GhNRT2.A5-F	acgggggactcttgaccatggggATGGAAATATCCAGTACTATTAC
Loc-GhNRT2.A5-R	tagaggtaccgagctccatgggAACATTTGCCGATGGAGTAGC

## Sheet: Table.S2
Table. S2 The primers used for qRT-PCR
Primer Name	Sequence
QRT-GhNRT2.A1-F	TGGGAAGATCATAGGGCTTG
QRT-GhNRT2.A1-R	GCCCATAATGACATGGAACC
QRT-GhNRT2.A2-F	GGTATCATTGCAGCCACCTT
QRT-GhNRT2.A2-R	CGGCCTAGCCAGATACAAAA
QRT-GhNRT2.A3-F	CTTGGCGAATTGCTTTCTTC
QRT-GhNRT2.A3-R	AAGGCCAAGATCCATCCTCT
QRT-GhNRT2.A4-F	CAATCCCTCCCCTCATACCT
QRT-GhNRT2.A4-R	GGAAACGAACGAGGATGAAA
QRT-GhNRT2.A5-F	TTCCAGTGACATTGGTGCAT
QRT-GhNRT2.A5-R	GTTCTCGGCGAACTTGAGAC
QRT-GhNRT2.A6F	CCCATCATCCGAGACAACTT
QRT-GhNRT2.A6-R	TGTTGGGGCTGACAACATAA
QRT-GhNRT2.A7F	AGCTTGGCGTATTGCATTCT
QRT-GhNRT2.A7-R	GGCAATGATGTTGTCCACTG
